# Supplementary material for: Gradual Stress-Relaxation of Hydrogel Regulates Cell Spreading
Source: Int J Mol Sci. 2022 May 5;23(9):5170. doi: 10.3390/ijms23095170 (PMC9100461; doi:10.3390/ijms23095170)
Supplement: Supplementary file 1 [file ijms-23-05170-s001.zip]

Archive with 1 entries (1 files):
- ijms-1703163 - supp.pdf
